# Supplementary material for: Persistence of the Immune Response to an Intramuscular Bivalent (GI.1/GII.4) Norovirus Vaccine in Adults
Source: Vaccines (Basel). 2025 Jan 17;13(1):82. doi: 10.3390/vaccines13010082 (PMC11768790; doi:10.3390/vaccines13010082)
Supplement: Supplementary file 1 [file vaccines-13-00082-s001.zip]

Archive with 1 entries (1 files):
- vaccines-3383782-supplementary.pdf
